# Supplementary material for: Study of the Relationship Between the Structures and Biological Activity of Herbicides Derived from Phenoxyacetic Acid
Source: Materials (Basel). 2025 Apr 7;18(7):1680. doi: 10.3390/ma18071680 (PMC11990099; doi:10.3390/ma18071680)
Supplement: Supplementary file 1 [file materials-18-01680-s001.zip]

Archive with 1 entries (1 files):
- materials-3543252-supplementary.pdf
